# Supplementary material for: Understanding disruptions in cancer care to reduce increased cancer burden
Source: eLife. 2023 Aug 10;12:e85024. doi: 10.7554/eLife.85024 (PMC10449381; doi:10.7554/eLife.85024)
Supplement: Source code 1. [file elife-85024-code1.zip]

Archive with 1 entries (1 files):
- COVID Comm Survey_Care Disruption Analysis 08 04 23 - To Share.txt
